# Supplementary material for: Endoplasmic reticulum-quality control pathway and endoplasmic reticulum-associated degradation mechanism regulate the N-glycoproteins and N-glycan structures in the diatom Phaeodactylum tricornutum
Source: Microb Cell Fact. 2022 Oct 20;21:219. doi: 10.1186/s12934-022-01941-y (PMC9585838; doi:10.1186/s12934-022-01941-y)
Supplement: Supplementary file 2 — Additional file 2: Table S1. Differentially expressed genes related with ERQC and ERAD. [file 12934_2022_1941_MOESM2_ESM.xlsx]

## Sheet: ERQC
						differencia
predicted function	pfam	gene_id	log2FC (FC>1.5,log2FC>0.585)	padj		predicted function	pfam	gene_id	log2FC (FC>1.5,log2FC>0.585)	padj
GlcNAc-P-transferase ALG 7	PF00953	9724	0.485092	0.0576082		β(1,4)-GlcNAcT ALG 13	PF04101	9427	1.67097	1.82938e-06
β(1,4)-GlcNAcT ALG 13	PF04101	9427	1.67097	1.82938e-06		α(1,3)-ManT ALG 2	PF00534	22554	1.31496	5.95909e-05
β(1,4)-GlcNAcT ALG 14	PF08660	14444	0.577711	0.172075		α(1,3)-ManT ALG 3	PF05208	10976	0.651974	0.000320284
β(1,4)-ManT ALG 1	PF00534	14002	0.12865	0.70963		α(1,2)-ManT ALG 12	PF03901	44425	1.13548	3.52156e-05
α(1,3)-ManT ALG 2	PF00534	22554	1.31496	5.95909e-05		α(1,3)-GlcT ALG 8	PF03155	44905	1.09751	0.00110027
α(1,2)-ManT ALG 11	PF00534	54621	0.313258	0.358503		OST (STT3 subunit)	PF02516	55198	0.622331	0.000236399
α(1,3)-ManT ALG 3	PF05208	10976	0.651974	0.000320284		α-Glc II, subunit β	PF07915	54169	0.595654	0.0491759
α(1,2)-ManT ALG 9	PF03901	44574	0.393584	0.0952341		Calreticulin	PF00262	41172	1.23212	1.57065e-07
α(1,2)-ManT ALG 12	PF03901	44425	1.13548	3.52156e-05		GnT I	PF03071	54844	1.78922	3.5686e-05
α(1,3)-GlcT ALG 6	PF03155	44117	0.636643	0.0523871		α(1,3)-FucT	PF00852	46110	2.24782	5.54584e-11
α(1,3)-GlcT ALG 8	PF03155	44905	1.09751	0.00110027		β-(1,2)-xylosyltransferase	PF04577	45496	1.74353	9.20001e-11
P-Dol GlcT ALG 5	PF00535	45980	-0.381351	0.081574		PDI A6	PF00085	2808	0.77909	0.00545057
P-Dol ManT (DPM1)	PF00535	19705	-0.125677	0.559349		PDI-like protein	PF00085	42566	0.802049	1.747e-05
OST (STT3 subunit)	PF02516	55197	0.801707	0.171172		NEF1	PF01369 PF12782	2242	-1.06375	1.11227e-07
OST (STT3 subunit)	PF02516	55198	0.622331	0.000236399		NEF2	PF01369 PF12783	2623	0.585437	0.0176195
α-Glc II, subunit α	PF01055	50836=EG02351	0.198067	0.621712		HSP70G1	PF05180	37590	1.49027	1.39229e-06
α-Glc II, subunit β	PF07915	54169	0.595654	0.0491759		HSP70G2	PF00012	46333	0.77665	0.00235802
Calreticulin	PF00262	41172	1.23212	1.57065e-07		Bip1	PF00012	21519	1.30831	1.03685e-13
UDP-glucose: glycoprotein glucosyltransferase	PF06427	54787	-0.069408	0.784474		Bip2	PF00012	2643	1.05454	0.00140165
α-Man I	PF01532	1815	0.239198	0.377271		GRP94	PF00183 PF02518	16786	1.715	7.66601e-10
GnT I	PF03071	54844	1.78922	3.5686e-05
α-Man II	PF01074 PF09261 PF07748	52248	0.286869	0.576994
α(1,3)-FucT	PF00852	54599	0.613475	0.111938
α(1,3)-FucT	PF00852	46109	0.582264	0.0707026
α(1,3)-FucT	PF00852	46110	2.24782	5.54584e-11
β-(1,2)-xylosyltransferase	PF04577	45496	1.74353	9.20001e-11
PDI A6	PF00085	2808	0.77909	0.00545057
PDI 1	PF00085	47306	-0.509799	0.00292097
PDI-like protein	PF00085	42566	0.802049	1.747e-05
PDI A4	PF00085	11781	0.456729	0.0386316
PDI 7	PF00085	43106	0.511126	0.0621761
PDI 7	PF00085	14990	0.199453	0.444932
PDI-like protein	PF00085	1852	-0.1679	0.486038
ERDM	PF01532	52346	-0.239155	0.205078
NEF	PF01369 PF12782	2242	-1.06375	1.11227e-07
NEF	PF01369 PF12783	2623	0.585437	0.0176195
HSP70G	PF05180	37590	1.49027	1.39229e-06
HSP70G	PF00012	46333	0.77665	0.00235802
Bip	PF00012	21519	1.30831	1.03685e-13
Bip	PF00012	2643	1.05454	0.00140165
GRP94	PF00183 PF02518	16786	1.715	7.66601e-10

## Sheet: ERAD
Gene id	Predicted function	Pfam	log2FC (FC>1.5,log2FC>0.585)	padj			differencial
1188	OS9	PF07915	0.536551	0.0603859			gene_id	predicted function	pfam	log2FC FC>1.5则log2FC>0.585	padj
32877	Hrd3A1	PF08238	0.0751205	0.700447			12887	Doa1	PF12906	-0.994912	1.08651e-08
32841	Hrd3A2	PF08238	0.0909373	0.880577			42799	Doa2	PF12906	0.598953	0.000297979
47933	Hrd1	PF13639	0.525675	0.0134172			33774	Uba3	PF08825	0.955228	6.05241e-06
49801	Hrd2	PF13639	0.491083	0.0242817			30389	Ubc1	PF00627 PF00179﻿	-0.822583	2.38331e-08
38016	Hrd1B	PF13639﻿	0.369393	0.427614			22525	Ubc2	PF00179	-1.38571	1.01378e-13
6076	Der1	PF04511	0.0975684	0.823305			20308	Ubc1C	PF00179	-0.724333	0.000680916
28348	Der2	PF04511	-0.451492	0.0146569			30092	Ubc5A	PF00179	-1.32086	0.00164829
12572	Der3	PF04511	-0.418929	0.0130134			6645	Ubc6	PF00179	0.977059	0.0243843
5043	Uba1	PF10585	0.19882	0.606268			37077	UbcJ2	PF00179	-0.738742	0.0274224
54754	Uba2	PF10585	-0.293399	0.439863			48512	UbcQ2	PF00179	-0.613726	0.00304131
33774	Uba3	PF08825	0.955228	6.05241e-06			10724	UbcW-B	PF00179	1.23896	9.65146e-06
30389	Ubc1	PF00179﻿	-0.822583	2.38331e-08			2541	Ube1	PF00632	-0.890332	0.00016653
22525	Ubc2	PF00179	-1.38571	1.01378e-13			52750	Ube2	PF00632 PF00627	-0.743571	0.000882364
20308	Ubc1C	PF00179	-0.724333	0.000680916			14177	Ube3	PF00632	-1.52553	0.00846148
30092	Ubc5A	PF00179	-1.32086	0.00164829			383	Ube4	PF00632	-1.34879	0.021228
6645	Ubc6	PF00179	0.977059	0.0243843			14345	Ube5	PF00632	-1.04013	0.0290068
28433	Ubc7	PF00179	-0.281153	0.19303			44885	Ube6	PF00632	0.836653	0.0386995
27762	Ubc18	PF00179	-0.535679	0.149348			47158	Ubx1	PF00789	-2.20174	2.04908e-08
5608	Ubc22	PF00179	-0.299803	0.111411			44122	Ubx2	PF00789	0.668853	0.0011784
13114	UbcJ1	PF00179	-0.373399	0.424789			49430	Ufd1	PF03152	-1.04971	0.000683108
37077	UbcJ2	PF00179	-0.738742	0.0274224			40273	Rad23	PF00627	-1.69109	6.45424e-05
36198	UbcN	PF00179	-0.25582	0.282065			45135	Npl4	PF05021	0.922544	4.41423e-07
48512	UbcQ2	PF00179	-0.613726	0.00304131			7656	Png1	PF00085 PF09409	2.11219	1.22263e-07
10724	UbcW-B	PF00179	1.23896	9.65146e-06			41252	Otu2	PF02338	0.98788	0.00124028
48883	UbcBIR	PF00179	0.505766	0.0194333			36597	Scdc48	PF02359﻿ PF00004﻿ PF17862	0.758211	0.0016106
47398	Ubcbinding	PF09814 PF01753	0.755409	0.179518
47555	Ubcpex2/PAS2	PF00179	-0.126981	0.723812
12887	Doa1	PF12906	-0.994912	1.08651e-08
42799	Doa2	PF12906	0.598953	0.000297979
42596	Doa3	PF12906	0.527741	0.0233641
2245	UbeA	PF00632	-0.13078	0.677596
14843	UbeC	PF00632	-0.304229	0.452322
2541	Ube1	PF00632	-0.890332	0.00016653
52750	Ube2	PF00632	-0.743571	0.000882364
14177	Ube3	PF00632	-1.52553	0.00846148
383	Ube4	PF00632	-1.34879	0.021228
14345	Ube5	PF00632	-1.04013	0.0290068
44885	Ube6	PF00632	0.836653	0.0386995
45135	Npl4	PF05021	0.922544	4.41423e-07
44044	Hnpl4	PF05021	0.0923329	0.900027
49430	Ufd1	PF03152	-1.04971	0.000683108
15795	Sufd1	PF03152	-0.26875	0.365383
10963	Hufd1	PF03152	0.245419	0.455163
12538	Hufd2	PF04564 PF10408	0.249922	0.551054
43564	Hrad23	PF00627	-0.430147	0.216915
40273	Rad23	PF00627	-1.69109	6.45424e-05
7656	Png1	PF00085 PF09409 PF13905	2.11219	1.22263e-07
41252	Otu2	PF02338	0.98788	0.00124028
47158	Ubx1	PF00789	-2.20174	2.04908e-08
44122	Ubx2	PF00789	0.668853	0.0011784
34061	Pux3	PF08059﻿ PF00789﻿	0.252837	0.420312
29340	Upl14	PF00443	-0.240756	0.54338
