# Supplementary material for: Endoplasmic reticulum-quality control pathway and endoplasmic reticulum-associated degradation mechanism regulate the N-glycoproteins and N-glycan structures in the diatom Phaeodactylum tricornutum
Source: Microb Cell Fact. 2022 Oct 20;21:219. doi: 10.1186/s12934-022-01941-y (PMC9585838; doi:10.1186/s12934-022-01941-y)
Supplement: Supplementary file 3 — Additional file 3: Table S2. The up- and down-regulated N-glycopeptides. [file 12934_2022_1941_MOESM3_ESM.xlsx]

## Sheet: Up-regulated_78
TR	Spectrum Index	RT(min)	Iso.m/z	Exp.m/z	z	Theo.m/z	IPMD(ppm)	Theo.MM(Da)	Mol.Formula	p-Seq.	p-PTMs	p-MPs	g-Linkage.	Type	Composition	Gly-bracket	GlycoSite	Accession Number	Start	End	GF score	Structure-diagnostic ions	TR1_fold-change	TR2_fold-change	TR3_fold-change	Counts	Average_fold-change	Log2(TR1_FC)	Log2(TR2_FC)	Log2(TR3_FC)	#Average_log2(FC)	p-value	#-Log10(p-value)
TR1	14236	66.27	883.725	883.726	3	883.732	-6.90262	2648.18	C101H179N22O54S1Ct4	NSSNMLSNHVLR	N1GlcNAc@dE	5	01Y41Y41M(31M)61M(31M)61M	Mannose	N2H5F0S0	N,0;	1172	B7G766	1172	1183	25	BI1,BII1,BIII1,BI2,BI2,02XI1,ZI1,YI1,YI2,YI3,02XI1,34XI1,ZI1,YI1,YI4,YII4,YIII3,MH,ZI2,YI2,BI4,ZI3,YI3,YI4,YII4,YIII3,02XI1,34XI1,ZI1,YI1,YI2,	2.67288	2.17795	2.85628	3	2.56903	1.41839	1.12297	1.51414	1.35183	0.000328279	3.48376
TR1	14240	66.29	882.058	882.723	3	882.729	-6.75042	2645.17	C105H178N21O57	TTASPGNPNGSTLR	T1dEN9GlcNAc	6	01Y41Y41M(31M)61M(31M)61M	Mannose	N2H5F0S0	N,0;	431	B7FR56	423	436	19	BI1,BII1,BIII1,BI2,BI2,YI1,YI2,YI3,02XI1,34XI1,ZI1,YI1,YI4,YII4,YIII3,MH,ZI2,YI2,BI4,YI3,YI4,YII4,YIII3,ZI1,YI1,	2.21635	Not detected	2.21765	2	2.217	1.14819	Not detected	1.14903	1.14861	1.34187e-07	6.87229
TR3	12239	67.33	883.388	882.387	3	882.391	-4.5129	2644.15	C106H179N20O55S1	RTMELYSNTTR	R1dEN8GlcNAc	5	01Y41Y41M(31M)61M(31M)61M	Mannose	N2H5F0S0	N,1;	159	B7GAD9	152	162	21	BI1,BII1,BIII1,BI2,BI2,YI1,YI2,YI3,02XI1,35XI1,34XI1,ZI1,BI3,YI1,YI4,YII4,YIII3,MH,ZI2,YI2,BI4,YI3,YI4,YII4,YIII3,ZI1,YI1,	2.11241	Not detected	2.42607	2	2.26924	1.07889	Not detected	1.27862	1.17875	0.00710123	2.14867
TR3	12239	67.33	883.388	882.718	3	882.718	0.613734	2645.14	C109H174N19O56	YQTYGQLNETR	Y1dEN8GlcNAc	6	01Y41Y41M(31M)61M(31M)61M	Mannose	N2H5F0S0	N,2;	35	B7GCV4	28	38	21	BI1,BII1,BIII1,BI2,BI2,YI1,YI2,YI3,02XI1,35XI1,34XI1,ZI1,BI3,YI1,YI4,YII4,YIII3,MH,ZI2,YI2,BI4,YI3,YI4,YII4,YIII3,ZI1,YI1,	2.21635	2.0108	2.14407	3	2.12374	1.14819	1.00777	1.10035	1.08544	1.23552e-05	4.90815
TR3	12239	67.33	883.388	882.387	3	882.39	-3.25043	2644.15	C109H175N20O55	NNQTSLAAFSYR	N1dEN2GlcNAc	7	01Y41Y41M(31M)61M(31M)61M	Mannose	N2H5F0S0	N,1;	748	B7G2S3	747	758	21	BI1,BII1,BIII1,BI2,BI2,YI1,YI2,YI3,02XI1,35XI1,34XI1,ZI1,BI3,YI1,YI4,YII4,YIII3,MH,ZI2,YI2,BI4,YI3,YI4,YII4,YIII3,ZI1,YI1,	2.12494	2.17795	2.42607	3	2.24299	1.08742	1.12297	1.27862	1.163	3.83147e-05	4.41663
TR1	14896	69.24	1089.81	1089.81	3	1089.81	1.01939	3266.41	C120H221N18O78Ct8	ALNSSNTERK	A1dEN3GlcNAcK10dE	6	01Y41Y41M(31M21M21M31G)61M(31M21M)61M21M	Mannose	N2H10F0S0	N,0;	236	B7FVE3	234	243	30	BI1,BII1,BIII1,BI2,BII2,BIII2,BIII3,BI2,BII2,BIII2,BIII4,BIII3,YI2,BIII4,02XI1,ZI1,YI1,02XI2,BI3,YI3,YI2,YIII3,YIII4,YI4,YII4,YIII5,YI5,YII5,YIII6,MH,ZI3,YI3,YIII3,02XI1,ZIII4,YIII4,YI1,YI4,YII4,YIII5,YI5,YII5,YIII6,YI2,	1.5344	1.85457	Not detected	2	1.69448	0.617671	0.891085	Not detected	0.754378	0.0313062	1.50437
TR1	14982	69.62	1214.01	1214.01	2	1214.01	-4.20872	2426.02	C94H161N16O57	ALNSSNTER	A1dEN3GlcNAc	15	01Y41Y41M(31M)61M(31M)61M21M	Mannose	N2H6F0S0	N,6;	236	B7FVE3	234	242	0		1.59568	1.66612	1.27361	3	1.5118	0.674169	0.736489	0.348925	0.586528	0.00815246	2.08871
TR1	14982	69.62	1214.01	1214.01	2	1214.01	-4.20872	2426.02	C94H161N16O57	ALNSSNTER	A1dEN3GlcNAc	15	01Y41Y41M(31M)61M(31M21M)61M	Mannose	N2H6F0S0	N,6;	236	B7FVE3	234	242	0		1.59568	1.66612	1.27361	3	1.5118	0.674169	0.736489	0.348925	0.586528	0.00815246	2.08871
TR1	14982	69.62	1214.01	1214.01	2	1214.01	-4.20872	2426.02	C94H161N16O57	ALNSSNTER	A1dEN3GlcNAc	15	01Y41Y41M(31M21M)61M(31M)61M	Mannose	N2H6F0S0	N,6;	236	B7FVE3	234	242	3	BI2,YI3,YI3,	1.59568	1.66612	1.27361	3	1.5118	0.674169	0.736489	0.348925	0.586528	0.00815246	2.08871
TR1	14982	69.62	1214.01	1214.01	2	1214.01	-4.20872	2426.02	C94H161N16O57	DQTINASSR	D1dEN5GlcNAc	5	01Y41Y41M(31M)61M(31M)61M21M	Mannose	N2H6F0S0	N,1;	292	B7GB72	288	296	0		1.59568	1.66612	1.27361	3	1.5118	0.674169	0.736489	0.348925	0.586528	0.00815246	2.08871
TR1	14982	69.62	1214.01	1214.01	2	1214.01	-4.20872	2426.02	C94H161N16O57	DQTINASSR	D1dEN5GlcNAc	5	01Y41Y41M(31M)61M(31M21M)61M	Mannose	N2H6F0S0	N,1;	292	B7GB72	288	296	0		1.59568	1.66612	1.27361	3	1.5118	0.674169	0.736489	0.348925	0.586528	0.00815246	2.08871
TR1	14982	69.62	1214.01	1214.01	2	1214.01	-4.20872	2426.02	C94H161N16O57	DQTINASSR	D1dEN5GlcNAc	5	01Y41Y41M(31M21M)61M(31M)61M	Mannose	N2H6F0S0	N,1;	292	B7GB72	288	296	3	BI2,YI3,YI3,	1.59568	1.66612	1.27361	3	1.5118	0.674169	0.736489	0.348925	0.586528	0.00815246	2.08871
TR1	15002	69.72	1376.07	1376.07	2	1376.07	-0.4196	2750.12	C106H181N16O67	ALNSSNTER	A1dEN3GlcNAc	11	01Y41Y41M(31M21M21M)61M(31M)61M21M	Mannose	N2H8F0S0	N,1;	236	B7FVE3	234	242	24	BI1,BII1,BIII1,BI2,BIII2,BI2,BIII2,BI3,BIII3,02XI1,ZI1,YI1,BI3,02XI2,ZI2,YI2,YI3,02XI1,YIII3,YI4,YIII4,ZI1,YI1,YI5,YII4,YIII5,MH,YI2,BI5,YI3,YIII3,	1.38562	1.9117	1.73362	3	1.67698	0.470536	0.934855	0.793787	0.733059	0.00594956	2.22552
TR1	15002	69.72	1376.07	1376.07	2	1376.07	-0.4196	2750.12	C106H181N16O67	DQTINASSR	D1dEN5GlcNAc	5	01Y41Y41M(31M21M21M)61M(31M)61M21M	Mannose	N2H8F0S0	N,0;	292	B7GB72	288	296	24	BI1,BII1,BIII1,BI2,BIII2,BI2,BIII2,BI3,BIII3,02XI1,ZI1,YI1,BI3,02XI2,ZI2,YI2,YI3,02XI1,YIII3,YI4,YIII4,ZI1,YI1,YI5,YII4,YIII5,MH,YI2,BI5,YI3,YIII3,	1.38562	1.9117	1.76923	3	1.68885	0.470536	0.934855	0.82312	0.742837	0.0060501	2.21824
TR1	15094	70.13	826.684	826.685	3	826.684	0.451748	2477.04	C95H162N15O57Ct4	NYTSVHR	N1GlcNAc@dE	9	01Y41Y41M(31M21M21M)61M(31M)61M	Mannose	N2H7F0S0	N,0;	718	B7FPJ4	718	724	3	BI2,BIII3,BI2,BIII3,YI3,YIII3,	1.76251	1.76834	Not detected	2	1.76542	0.817632	0.822393	Not detected	0.820013	8.42774e-06	5.07429
TR1	15094	70.13	826.684	826.685	3	826.684	0.451748	2477.04	C95H162N15O57Ct4	NYTSVHR	N1GlcNAc@dE	9	01Y41Y41M(31M21M)61M(31M21M)61M	Mannose	N2H7F0S0	N,0;	718	B7FPJ4	718	724	0		1.76251	1.76834	Not detected	2	1.76542	0.817632	0.822393	Not detected	0.820013	8.42774e-06	5.07429
TR1	15094	70.13	826.684	826.685	3	826.684	0.451748	2477.04	C95H162N15O57Ct4	NYTSVHR	N1GlcNAc@dE	9	01Y41Y41M(31M21M)61M(31M)61M21M	Mannose	N2H7F0S0	N,0;	718	B7FPJ4	718	724	0		1.76251	1.76834	Not detected	2	1.76542	0.817632	0.822393	Not detected	0.820013	8.42774e-06	5.07429
TR1	15099	70.16	1071.49	1071.5	2	1071.49	6.05786	2141.98	C78H149N12O49Ct8	TAPSNTSK	T1dEN5GlcNAcK8dE	6	01Y41Y41M(31M)61M(31M)61M	Mannose	N2H5F0S0	N,1;	122	B7GD18	118	125	17	BI1,BII1,BIII1,BI2,02XI1,ZI1,YI1,ZI2,YI2,YI3,02XI4,02XII4,YI4,YII4,YIII3,02XI1,BI4,MH,ZI1,YI1,YI2,YI3,	1.86083	1.68778	Not detected	2	1.7743	0.895948	0.755124	Not detected	0.825536	0.00719635	2.14289
TR3	12943	70.6	1538.62	1538.11	2	1538.12	-3.53793	3074.23	C118H201N16O77	ALNSSNTER	A1dEN3GlcNAc	10	01Y41Y41M(31M21M21M31G)61M(31M21M)61M21M	Mannose	N2H10F0S0	N,1;	236	B7FVE3	234	242	26	BI1,BII1,BIII1,BI2,BII2,BIII2,BI2,BII2,BIII2,BIII4,BIII3,02XI1,ZI1,YI1,BIII4,02XI2,ZI2,YI2,BI3,02XI1,YI3,YIII3,ZI1,YI1,YIII4,YI4,YII4,YIII5,ZI2,YI2,YI5,YII5,YIII6,MH,BI5,YI3,	1.61456	1.57549	1.62106	3	1.6037	0.691141	0.655801	0.696939	0.681294	7.58866e-07	6.11983
TR1	15208	70.66	1063.15	1063.14	3	1063.14	1.12312	3186.42	C118H217N20O73Ct8	DAEATKNTTASVR	D1dEK6dEN7GlcNAc	7	01Y41Y41M(31M21M21M)61M(31M)61M21M	Mannose	N2H8F0S0	N,0;	96	B7GCE0	90	102	27	BI1,BII1,BIII1,BI2,BIII2,BIII3,BI2,BIII2,BI3,BIII3,YI1,YI2,BI3,15XI1,02XI1,ZI1,YI1,YI3,15XI2,YIII3,ZI2,YI2,YI4,YIII4,YI5,YII4,YIII5,ZI3,YI3,YIII3,YI4,YIII4,BI5,YI5,YII4,YIII5,YI1,	1.99785	Not detected	2.07327	2	2.03556	0.998445	Not detected	1.0519	1.02518	0.000679133	3.16804
TR3	12996	70.85	1213.51	1214.01	2	1214.01	1.12222	2426.01	C93H161N18O54S1	MATRNENR	M1dEN7GlcNAc	5	01Y41Y41M(31M)61M(31M)61M21M	Mannose	N2H6F0S0	N,0;	2347	B7G2Q7	2341	2348	0		1.46273	1.90777	1.61148	3	1.66066	0.548661	0.931887	0.688384	0.722977	0.00296243	2.52835
TR3	12996	70.85	1213.51	1214.01	2	1214.01	1.12222	2426.01	C93H161N18O54S1	MATRNENR	M1dEN7GlcNAc	5	01Y41Y41M(31M)61M(31M21M)61M	Mannose	N2H6F0S0	N,0;	2347	B7G2Q7	2341	2348	0		1.46273	1.90777	1.61148	3	1.66066	0.548661	0.931887	0.688384	0.722977	0.00296243	2.52835
TR3	13019	70.96	1054.48	1053.47	2	1053.47	2.95995	2105.93	C78H141N16O47Ct4	ALNSSNTER	A1dEN3GlcNAc	19	01Y41Y41M(31M)61M31M	Mannose	N2H4F0S0	N,6;	236	B7FVE3	234	242	22	BI1,BII1,BI2,BI2,BI3,02XI1,ZI1,YI1,BI3,02XI2,ZI2,YI2,BI4,YI3,YI4,YII3,MH,02XI1,ZI1,YI1,ZI2,YI2,YI3,YI4,YII3,	1.45243	1.55697	1.50727	3	1.50555	0.538471	0.638737	0.591934	0.589714	3.43677e-05	4.46385
TR3	13019	70.96	1054.48	1053.47	2	1053.47	2.95995	2105.93	C78H141N16O47Ct4	DQTINASSR	D1dEN5GlcNAc	6	01Y41Y41M(31M)61M31M	Mannose	N2H4F0S0	N,1;	292	B7GB72	288	296	22	BI1,BII1,BI2,BI2,BI3,02XI1,ZI1,YI1,BI3,02XI2,ZI2,YI2,BI4,YI3,YI4,YII3,MH,02XI1,ZI1,YI1,ZI2,YI2,YI3,YI4,YII3,	1.45243	1.55697	1.50727	3	1.50555	0.538471	0.638737	0.591934	0.589714	3.43677e-05	4.46385
TR3	13156	71.58	879.365	879.366	3	879.365	1.60462	2635.08	C105H172N15O62	NYTSVHR	N1GlcNAc@dE	7	01Y41Y41M(31M21M21M)61M(31M)61M21M	Mannose	N2H8F0S0	N,0;	718	B7FPJ4	718	724	22	03AI3,14AIII3,BI1,BII1,BIII1,BI2,BIII2,BIII3,BI2,BIII2,BI3,YI2,BIII3,ZI1,YI1,YI2,YIII3,YI4,YIII4,YI5,YII4,YIII5,YI3,02XI1,YIII3,ZI1,YI1,YI4,YIII4,YI5,YII4,YIII5,YI2,	2.06995	1.5585	1.93351	3	1.85399	1.0496	0.640156	0.951226	0.880327	0.00204149	2.69005
TR3	13156	71.58	879.365	879.698	3	879.695	2.98972	2636.07	C99H171N18O64	NSRNGSSR	N1dEN4GlcNAc	5	01Y41Y41M(31M21M21M)61M(31M)61M21M	Mannose	N2H8F0S0	N,1;	32	B7FTI6	29	36	19	03AI3,14AIII3,BI1,BII1,BIII1,BI2,BIII2,BIII3,BI2,BIII2,BI3,YI2,BIII3,YI1,ZI2,YI2,YI4,YIII4,YI3,02XI1,YIII3,YI1,YI4,YIII4,YI5,YII4,YIII5,YI2,	1.6538	1.44266	1.55184	3	1.54943	0.725781	0.528733	0.633977	0.629497	0.000380306	3.41987
TR3	13182	71.7	1116.49	1117.16	3	1117.16	4.05221	3348.46	C125H227N18O79Ct8	STGVGLSIDANDSK	S1dEN11GlcNAcK14dE	6	01Y41Y41M(31M21M21M)61M(31M21M)61M21M	Mannose	N2H9F0S0	N,1;	82	B7GDN7	72	85	36	03AI3,14AIII3,BI1,BII1,BIII1,BI2,BII2,BIII2,BIII3,BI2,BII2,BIII2,BIII3,YI1,ZI2,YI2,15XI1,02XI1,BI3,24XI1,ZI1,YI1,YI3,15XI2,02XI2,ZI2,YI2,YIII3,02XI3,02XIII3,YI4,YII4,YIII4,YI5,YII5,YIII5,ZI3,YI3,ZIII3,YIII3,04XI4,13XII4,13XIII4,24XII4,ZI4,ZII4,ZIII4,YI4,YII4,YIII4,02XI1,YI5,YII5,YIII5,BI5,YI1,YI2,	2.01301	1.84386	2.12776	3	1.99488	1.00935	0.882732	1.08934	0.993807	7.85692e-05	4.10475
TR3	13241	71.96	1060.46	1060.47	3	1060.47	7.70851	3178.38	C127H217N18O74	STGVGLSIDANDSK	S1dEN11GlcNAcK14dE	5	01Y41Y41M(31M21M21M)61M(31M)61M21M	Mannose	N2H8F0S0	N,1;	82	B7GDN7	72	85	25	03AI3,14AIII3,BI1,BII1,BIII1,BI2,BIII2,BIII3,BI2,BIII2,BI3,BIII3,YI2,BI3,02XI1,24XI1,ZI1,YI1,YI3,YIII3,YI2,YI4,YIII4,YI5,YII4,YIII5,MH,ZI3,YI3,YIII3,YI4,YIII4,YI5,YII4,YIII5,YI1,	1.59825	Not detected	2.07327	2	1.83576	0.676495	Not detected	1.0519	0.8642	0.0440802	1.35576
TR3	13298	72.21	1117.16	1117.16	3	1117.16	3.09269	3348.46	C130H227N22O73S1Ct4	CIFRNSTTLGVR	C1dE@CamN5GlcNAc	6	01Y41Y41M(31M21M21M)61M(31M21M)61M21M	Mannose	N2H9F0S0	N,1;	376	B7FQ35	372	383	35	03AI3,14AIII3,BI1,BII1,BIII1,BI2,BII2,BIII2,BIII3,BI2,BII2,BIII2,BIII3,YI1,YI2,15XI1,02XI1,BI3,24XI1,ZI1,YI1,YI3,15XI2,ZI2,YI2,YIII3,02XI3,02XIII3,YI4,YII4,YIII4,YI5,YII5,YIII5,ZI3,YI3,13XIII3,24XIII3,ZIII3,YIII3,ZI4,ZII4,ZIII4,YI4,YII4,YIII4,02XI1,YI5,YII5,YIII5,BI5,ZI1,YI1,YI2,	7.77337	8.08687	8.48179	3	8.11401	2.95854	3.01558	3.08437	3.0195	1.26259e-07	6.89874
TR3	13298	72.21	1117.16	1117.16	3	1117.16	0.819062	3348.47	C124H227N20O78Ct8	DAEATKNTTASVR	D1dEK6dEN7GlcNAc	11	01Y41Y41M(31M21M21M)61M(31M21M)61M21M	Mannose	N2H9F0S0	N,0;	96	B7GCE0	90	102	35	03AI3,14AIII3,BI1,BII1,BIII1,BI2,BII2,BIII2,BIII3,BI2,BII2,BIII2,BIII3,YI1,02XI2,YI2,15XI1,02XI1,BI3,24XI1,ZI1,YI1,YI3,15XI2,ZI2,YI2,YIII3,02XI3,02XIII3,YI4,YII4,YIII4,YI5,YII5,YIII5,ZI3,YI3,02XI4,02XII4,13XIII3,24XIII3,ZIII3,YIII3,ZI4,ZII4,ZIII4,YI4,YII4,YIII4,YI5,YII5,YIII5,BI5,YI1,YI2,	1.84448	1.91065	1.84161	3	1.86558	0.883214	0.934063	0.880967	0.899415	8.26143e-07	6.08294
TR3	13455	72.9	1012.75	1012.74	3	1012.74	0.238827	3035.22	C116H196N15O74Ct4	FESQAPNR	F1dEN7GlcNAc	11	01Y41Y41M(31M21M21M31G)61M(31M21M)61M21M	Mannose	N2H10F0S0	N,3;	66	B7GCE0	60	67	18	BI1,BII1,BIII1,BI2,BII2,BIII2,BIII3,BI3,BI2,BII2,BIII2,BIII4,YI2,BIII3,YI1,BIII4,YI2,YI3,YIII3,YI1,YIII4,03XI2,YI4,YII4,YIII5,YI2,	Not detected	2.30052	3.29796	2	2.79924	Not detected	1.20196	1.72157	1.46177	0.0301674	1.52046
TR3	13552	73.34	1435.58	1435.58	2	1435.58	-1.60557	2869.15	C114H186N15O69	FESQAPNR	F1dEN7GlcNAc	9	01Y41Y41M(31M21M21M)61M(31M21M)61M21M	Mannose	N2H9F0S0	N,2;	66	B7GCE0	60	67	22	BI1,BII1,BIII1,BI2,BII2,BIII2,BI2,BII2,BIII2,BIII3,02XI1,YI1,02XI2,ZI2,YI2,BI3,YI3,02XI1,ZI1,YIII3,YI1,YI4,YII4,YIII4,YI5,YII5,YIII5,ZI2,YI2,MH,BI5,YI3,	1.89253	1.58603	1.52266	3	1.66707	0.920315	0.665422	0.606595	0.730777	0.00161611	2.79153
TR1	15841	73.42	1295.07	1295.07	2	1295.07	2.92972	2588.13	C95H179N10O64Ct8	NISAAK	N1GlcNAc@dEK6dE	7	01Y41Y41M(31M21M21M)61M(31M21M)61M21M	Mannose	N2H9F0S0	N,0;	427	B7GA18	427	432	21	BI1,BII1,BIII1,BI2,BII2,BIII2,BI2,BII2,BIII2,02XI1,ZI1,YI1,BIII3,ZI2,YI2,02XI1,BI3,YI3,ZI1,YI1,YIII3,YI2,YI4,YII4,YIII4,YI5,YII5,YIII5,MH,BI5,YI3,	2.26347	2.49673	4.86732	3	3.20917	1.17853	1.32004	2.28313	1.5939	0.0100837	1.99638
TR1	15841	73.42	1295.07	1295.07	2	1295.07	2.92972	2588.13	C95H179N10O64Ct8	NATIGK	N1GlcNAc@dEK6dE	6	01Y41Y41M(31M21M21M)61M(31M21M)61M21M	Mannose	N2H9F0S0	N,0;	673	B7G0G9	673	678	21	BI1,BII1,BIII1,BI2,BII2,BIII2,BI2,BII2,BIII2,02XI1,ZI1,YI1,BIII3,ZI2,YI2,02XI1,BI3,YI3,ZI1,YI1,YIII3,YI2,YI4,YII4,YIII4,YI5,YII5,YIII5,MH,BI5,YI3,	2.26347	2.49673	4.86732	3	3.20917	1.17853	1.32004	2.28313	1.5939	0.0100837	1.99638
TR1	15841	73.42	1295.07	1295.07	2	1295.07	2.92972	2588.13	C95H179N10O64Ct8	ANGTLK	A1dEN2GlcNAcK6dE	5	01Y41Y41M(31M21M21M)61M(31M21M)61M21M	Mannose	N2H9F0S0	N,1;	41	B7FTB3	40	45	21	BI1,BII1,BIII1,BI2,BII2,BIII2,BI2,BII2,BIII2,02XI1,ZI1,YI1,BIII3,ZI2,YI2,02XI1,BI3,YI3,ZI1,YI1,YIII3,YI2,YI4,YII4,YIII4,YI5,YII5,YIII5,MH,BI5,YI3,	2.26347	2.49673	4.86732	3	3.20917	1.17853	1.32004	2.28313	1.5939	0.0100837	1.99638
TR1	16006	74.09	1050.78	1050.78	3	1050.79	-5.87397	3149.36	C120H210N21O72Ct4	HRNATVELER	H1dEN3GlcNAc	5	01Y41Y41M(31M21M21M)61M(31M21M)61M21M	Mannose	N2H9F0S0	N,1;	92	B7GCL8	90	99	19	03AI3,14AIII3,BI1,BII1,BIII1,BI2,BII2,BIII2,BIII3,CIII3,BI2,BII2,BIII2,BIII3,YI2,02XI1,YI1,BI3,ZI2,YI2,YI3,YIII3,YI4,YII4,YIII4,YI1,BI5,YI2,	3.79119	Not detected	4.68555	2	4.23837	1.92265	Not detected	2.22822	2.07543	0.00537557	2.26958
TR2	13678	74.1	1540.62	1540.12	2	1540.12	0.351281	3078.24	C113H201N18O74S1Ct4	MATRNENR	M1dEN7GlcNAc	5	01Y41Y41M(31M21M21M31G)61M(31M21M)61M21M	Mannose	N2H10F0S0	N,1;	2347	B7G2Q7	2341	2348	24	BI1,BII1,BIII1,BI2,BII2,BIII2,BI2,BII2,BIII2,BIII4,BIII3,02XI1,ZI1,YI1,BIII4,02XI2,ZI2,YI2,BI3,YI3,YIII3,ZI1,YI1,YIII4,YI4,YII4,YIII5,YI5,YII5,YIII6,MH,BI5,YI3,YIII3,	1.56365	1.57549	1.50523	3	1.54812	0.644916	0.655801	0.589985	0.630234	6.50057e-06	5.18705
TR2	13682	74.11	1538.11	1538.12	2	1538.12	-2.18876	3074.23	C118H201N16O77	DQTINASSR	D1dEN5GlcNAc	5	01Y41Y41M(31M21M21M31G)61M(31M21M)61M21M	Mannose	N2H10F0S0	N,1;	292	B7GB72	288	296	26	BI1,BII1,BIII1,BI2,BII2,BIII2,BI2,BII2,BIII2,BIII4,BIII3,02XI1,ZI1,YI1,BIII4,02XI2,ZI2,YI2,BI3,02XI1,YI3,YIII3,ZI1,YI1,YIII4,YI4,YII4,YIII5,YI2,YI5,YII5,YIII6,MH,BI5,YI3,YIII3,	1.56365	1.57549	1.60408	3	1.58107	0.644916	0.655801	0.681749	0.660822	4.47425e-07	6.34928
TR2	13682	74.11	1538.11	1538.12	2	1538.13	-5.82954	3074.24	C117H201N18O76	SGDNISRSR	S1dEN4GlcNAc	6	01Y41Y41M(31M21M21M31G)61M(31M21M)61M21M	Mannose	N2H10F0S0	N,1;	91	B7GCH4	88	96	26	BI1,BII1,BIII1,BI2,BII2,BIII2,BI2,BII2,BIII2,BIII4,BIII3,02XI1,ZI1,YI1,BIII4,02XI2,ZI2,YI2,BI3,02XI1,YI3,YIII3,ZI1,YI1,YIII4,YI4,YII4,YIII5,YI2,YI5,YII5,YIII6,MH,BI5,YI3,YIII3,	1.56365	1.57549	1.40569	3	1.51494	0.644916	0.655801	0.491273	0.59733	0.000356296	3.44819
TR2	13722	74.3	1216.02	1216.02	2	1216.02	3.23687	2430.03	C89H161N18O54S1Ct4	MATRNENR	M1dEN7GlcNAc	6	01Y41Y41M(31M21M)61M(31M)61M	Mannose	N2H6F0S0	N,1;	2347	B7G2Q7	2341	2348	3	BI2,YI3,YI3,	1.46273	1.90777	1.61148	3	1.66066	0.548661	0.931887	0.688384	0.722977	0.00296243	2.52835
TR1	16062	74.31	1051.12	1050.45	3	1050.45	1.54672	3148.33	C117H211N20O73S1Ct4	RSTTANSSLMR	R1dEN6GlcNAc	5	01Y41Y41M(31M21M21M)61M(31M21M)61M21M	Mannose	N2H9F0S0	N,0;	91	B7FSA2	86	96	27	03AI3,14AIII3,BI1,BII1,BIII1,BI2,BII2,BIII2,BIII3,BI2,BII2,BIII2,BIII3,YI1,YI2,02XI1,ZI1,YI1,YI3,02XI2,BI3,ZI2,YI2,45AI4,YIII3,YI3,YIII3,02XI1,YI4,YII4,YIII4,ZI1,YI1,YI5,YII5,YIII5,BI5,YI2,	5.2869	2.53514	3.6141	3	3.81204	2.40242	1.34206	1.85364	1.86604	0.00366514	2.43591
TR2	13725	74.31	919.052	919.051	3	919.049	2.30517	2754.13	C101H181N18O64S1Ct4	MATRNENR	M1dEN7GlcNAc	6	01Y41Y41M(31M21M21M)61M(31M)61M21M	Mannose	N2H8F0S0	N,1;	2347	B7G2Q7	2341	2348	20	BI1,BII1,BIII1,BI2,BIII2,BIII3,BI2,BIII2,BI3,YI2,BIII3,02XI1,ZI1,YI1,02XI2,ZI2,YI2,YI3,YIII3,YI4,YIII4,ZI1,YI1,YI5,YII4,YIII5,YI2,	Not detected	1.61982	1.52905	2	1.57444	Not detected	0.695837	0.612637	0.654237	0.00401869	2.39592
TR2	13836	74.82	880.031	879.362	3	879.36	2.18501	2635.06	C101H172N15O65	GDNNSTLR	G1dEN3GlcNAc	5	01Y41Y41M(31M21M21M)61M(31M)61M21M	Mannose	N2H8F0S0	N,0;	173	B7GE78	171	178	18	03AI3,14AIII3,BI1,BII1,BIII1,BI2,BIII2,BIII3,BI2,BIII2,BI3,YI2,BIII3,ZI1,YI1,YI2,YI3,YIII3,ZI1,YI1,YI4,YIII4,YI5,YII4,YIII5,YI2,	1.59458	1.56472	Not detected	2	1.57965	0.673176	0.645901	Not detected	0.659539	0.000427289	3.36928
TR2	13883	75.04	952.946	952.947	2	952.946	0.634074	1904.89	C69H134N13O39S1Ct8	ICQNETK	I1dEC2CamN4GlcNAcK7dE	8	01Y41Y41M(31M)61M	Mannose	N2H3F0S0	N,2;	377	B7G881	374	380	10	BI1,BII1,BI2,YI1,BI3,YI2,ZI3,ZII3,YI3,YII3,MH,YI1,YI2,	1.58227	1.9415	Not detected	2	1.76189	0.662	0.957171	Not detected	0.809586	0.0316625	1.49945
TR3	14064	75.61	1512.65	1512.64	2	1512.64	1.06761	3023.28	C110H204N15O72S1Ct8	ATSNCTLGSK	A1dEN4GlcNAcC5CamK10dE	10	01Y41Y41M(31M21M21M)61M(31M21M)61M21M	Mannose	N2H9F0S0	N,1;	373	B7G9W1	370	379	21	BI1,BII1,BIII1,BI2,BII2,BIII2,BI2,BII2,BIII2,BIII3,02XI1,ZI1,YI1,02XI2,ZI2,YI2,BI3,YI3,02XI1,YIII3,YI4,YII4,YIII4,YI1,YI5,YII5,YIII5,MH,YI2,BI5,YI3,	Not detected	2.20917	1.94041	2	2.07479	Not detected	1.14351	0.956358	1.04993	0.00784971	2.10515
TR1	16401	75.73	1423.1	1423.1	2	1423.1	1.04607	2844.19	C106H191N10O71Ct8	NSTFTK	N1GlcNAc@dEK6dE	10	01Y41Y41M(31M21M21M31G)61M(31M21M)61M21M	Mannose	N2H10F0S0	N,0;	223	B7FQE7	223	228	26	BI1,BII1,BIII1,BI2,BII2,BIII2,BI2,BII2,BIII2,BIII4,03AI3,14AIII3,CI3,BIII3,ZI1,YI1,ZI2,YI2,BIII4,BI3,02XI1,ZI1,YI3,YI1,YIII3,YIII4,YI2,YI4,YII4,YIII5,YI5,YII5,YIII6,MH,BI5,YI3,YIII3,	1.62521	1.92656	2.095	3	1.88225	0.700625	0.946025	1.06695	0.904532	0.00110239	2.95767
TR3	14201	76.2	1049.11	1050.45	3	1050.44	6.62676	3148.31	C121H207N18O74Ct4	SEISFSLNGNR	S1dEN10GlcNAc	5	01Y41Y41M(31M21M21M)61M(31M21M)61M21M	Mannose	N2H9F0S0	N,0;	436	B7G881	427	437	29	03AI3,14AIII3,BI1,BII1,BIII1,BI2,BII2,BIII2,BIII3,01AI2,01AII2,01AIII2,BI2,BII2,BIII2,CI2,CII2,CIII2,45AI3,BIII3,YI1,YI2,02XI1,24XI1,ZI1,YI1,YI3,02XI2,BI3,ZI2,YI2,YIII3,YI3,YIII3,02XI1,YI4,YII4,YIII4,ZI1,YI1,BI5,YI2,	Not detected	4.53352	4.47669	2	4.5051	Not detected	2.18063	2.16243	2.17153	1.75627e-05	4.75541
TR1	16525	76.21	1342.07	1342.07	2	1342.07	0.873469	2682.14	C100H181N10O66Ct8	NSTFTK	N1GlcNAc@dEK6dE	12	01Y41Y41M(31M21M21M)61M(31M21M)61M21M	Mannose	N2H9F0S0	N,0;	223	B7FQE7	223	228	27	BI1,BII1,BIII1,BI2,BII2,BIII2,BI2,BII2,BIII2,02XI1,BIII3,ZI1,YI1,02XI2,ZI2,YI2,BI3,02XI1,YI3,ZI1,YI1,ZIII3,YIII3,02XI2,ZI4,ZII4,ZIII4,YI4,YII4,YIII4,ZI2,YI2,ZI5,ZII5,ZIII5,YI5,YII5,YIII5,MH,BI5,YI3,	1.82013	2.03439	2.01104	3	1.95519	0.864042	1.0246	1.00794	0.965526	4.57406e-05	4.3397
TR2	14276	76.79	1354.56	1354.55	2	1354.55	-1.30289	2707.1	C108H176N15O64	FESQAPNR	F1dEN7GlcNAc	9	01Y41Y41M(31M21M21M)61M(31M)61M21M	Mannose	N2H8F0S0	N,2;	66	B7GCE0	60	67	23	BI1,BII1,BIII1,BI2,BIII2,BI2,BIII2,BI3,BIII3,YI1,02XI2,BI3,ZI2,YI2,YI3,02XI1,YIII3,ZI1,YI4,YIII4,YI1,YI5,YII4,YIII5,35XI2,MH,YI2,BI5,YI3,YIII3,	1.72563	1.94597	1.70112	3	1.79091	0.78712	0.960491	0.766487	0.838032	0.000168143	3.77432
TR1	16925	77.88	915.735	915.734	3	915.729	5.36903	2744.17	C98H183N16O66Ct8	NSSSADKGR	N1GlcNAc@dEK7dE	5	01Y41Y41M(31M21M21M)61M(31M)61M21M	Mannose	N2H8F0S0	N,0;	70	B7FVE1	70	78	18	BI1,BII1,BIII1,BI2,BIII2,BIII3,15AI2,15AIII2,BI2,BIII2,BI3,YI2,BIII3,02XI1,ZI1,YI1,BI3,YI2,YI3,YIII3,YI4,YIII4,ZI1,YI1,	1.50257	Not detected	1.83633	2	1.66945	0.587431	Not detected	0.876823	0.732127	0.0369116	1.43284
TR1	16965	78.05	1535.15	1535.65	2	1535.66	-6.33214	3069.31	C117H206N17O73Ct4	IGNVSHSLR	I1dEN3GlcNAc	5	01Y41Y41M(31M21M21M31G)61M(31M21M)61M21M	Mannose	N2H10F0S0	N,0;	210	B7G0U9	208	216	22	BI1,BII1,BIII1,BI2,BII2,BIII2,BI2,BII2,BIII2,BIII4,BIII3,02XI1,YI1,BIII4,02XI2,ZI2,YI2,BI3,02XI1,YI3,YIII3,ZI1,YI1,YIII4,YI4,YII4,YIII5,YI2,YI5,YII5,YIII6,BI5,	4.35564	5.9511	Not detected	2	5.15337	2.12288	2.57316	Not detected	2.34802	0.00906879	2.04245
TR2	14880	79.48	1046.82	1046.82	3	1046.82	3.11464	3137.45	C119H214N25O65Ct8	INDTATGSTTPTNHATAK	I1dEN2GlcNAcK18dE	18	01Y41Y41M(31M)61M(31M)61M	Mannose	N2H5F0S0	N,3;	215	B7GBI2	214	231	14	BI1,BII1,BIII1,BI2,BI2,ZI1,YI1,ZI2,YI2,YI3,YI4,YII4,YIII3,ZI1,YI1,YI2,YI3,YI1,	1.71431	1.84015	2.03837	3	1.86428	0.777629	0.879825	1.02742	0.894958	0.000247528	3.60638
TR3	15303	80.98	1086.79	1086.12	3	1086.13	-1.59991	3255.36	C126H212N21O74Ct4	SNYSTLGPHAQR	S1dEN2GlcNAc	12	01Y41Y41M(31M21M21M)61M(31M21M)61M21M	Mannose	N2H9F0S0	N,3;	638	B5Y5Q0	637	648	25	BI1,BII1,BIII1,BI2,BII2,BIII2,BIII3,BI2,BII2,BIII2,BIII3,YI1,YI2,02XI1,ZI1,YI1,YI3,02XI2,03XI2,ZI2,YI2,YIII3,YI4,YII4,YIII4,YI5,YII5,YIII5,MH,YI3,YIII3,YI4,YII4,YIII4,YI5,YII5,YIII5,ZI1,YI1,	1.69728	2.06969	2.54909	3	2.10535	0.763223	1.04941	1.34998	1.05421	0.00339475	2.46919
TR2	15293	81.37	1212.52	1212.19	3	1212.19	-2.78282	3633.57	C140H242N27O78S1Ct4	VHQMNGSGGTIPNGALR	V1dEN5GlcNAc	8	01Y41Y41M(31M21M21M)61M(31M21M)61M21M	Mannose	N2H9F0S0	N,3;	679	B7G2G4	675	691	25	03AI3,14AIII3,BI1,BII1,BIII1,BI2,BII2,BIII2,BIII3,BI2,BII2,BIII2,BIII3,YI1,ZI2,YI2,02XI1,YI3,ZI1,YI1,YIII3,ZI2,YI2,YI4,YII4,YIII4,YI5,YII5,YIII5,MH,ZI3,YI3,YIII3,YI4,YII4,YIII4,ZI1,YI1,	Not detected	4.35929	4.50355	2	4.43142	Not detected	2.12409	2.17106	2.14758	0.000119572	3.92237
TR2	15669	83.01	1535.12	1535.15	2	1535.15	-0.318898	3068.29	C116H203N18O73Ct4	NQSLNHLR	N1GlcNAc@dE	5	01Y41Y41M(31M21M21M31G)61M(31M21M)61M21M	Mannose	N2H10F0S0	N,0;	63	B7FXI3	63	70	25	BI1,BII1,BIII1,BI2,BII2,BIII2,BI2,BII2,BIII2,BIII4,BIII3,02XI1,ZI1,YI1,BIII4,02XI2,ZI2,YI2,BI3,02XI1,YI3,YIII3,ZI1,YI1,YIII4,ZI4,ZII4,ZIII5,YI4,YII4,YIII5,YI2,YI5,YII5,YIII6,MH,BI5,	4.74274	8.97656	5.73791	3	6.48574	2.24572	3.16616	2.52053	2.64414	0.000634159	3.1978
TR2	15674	83.03	1531.13	1531.13	2	1531.13	1.39411	3060.25	C118H203N16O76	NSSSADKGR	N1GlcNAc@dEK7dE	5	01Y41Y41M(31M21M21M31G)61M(31M21M)61M21M	Mannose	N2H10F0S0	N,0;	70	B7FVE1	70	78	25	BI1,BII1,BIII1,BI2,BII2,BIII2,BI2,BII2,BIII2,BIII4,BIII3,02XI1,ZI1,YI1,BIII4,02XI2,ZI2,YI2,BI3,02XI1,YI3,YIII3,ZI1,YI1,YIII4,ZI4,ZII4,ZIII5,YI4,YII4,YIII5,YI2,YI5,YII5,YIII6,MH,BI5,	1.3936	1.66639	1.46728	3	1.50909	0.478817	0.736724	0.553141	0.589561	0.00153666	2.81342
TR1	18753	85.52	934.397	933.646	4	933.647	-0.609225	3730.56	C143H241N28O83Ct4	SDDIAQSINTNHTHPR	S1dEN11GlcNAc	14	01Y41Y41M(31M21M21M)61M(31M21M)61M21M	Mannose	N2H9F0S0	N,2;	52	B7FQ11	42	57	24	03AI3,14AIII3,BI1,BII1,BIII1,BI2,BII2,BIII2,BIII3,03AI4,BI2,BII2,BIII2,ZI1,YI1,YI3,ZI2,YI2,YI4,YII4,YIII4,YI5,YII5,YIII5,YI3,34XI1,ZI1,YI1,YIII3,ZI2,YI4,YII4,YIII4,YI5,YII5,YIII5,01XI3,01XIII3,YI3,YI1,	2.61806	1.97491	2.70718	3	2.43338	1.3885	0.981785	1.43679	1.26902	0.000922018	3.03526
TR1	18773	85.61	933.399	933.648	4	933.642	5.71958	3730.55	C143H241N28O81S1Ct4	HRSFAGGPESMVSNSSR	H1dEN14GlcNAc	5	01Y41Y41M(31M21M21M)61M(31M21M)61M21M	Mannose	N2H9F0S0	N,0;	1270	B7G421	1257	1273	25	03AI3,14AIII3,01AI2,01AII2,01AIII2,BI1,BII1,BIII1,BI2,BII2,BIII2,BIII3,03AI4,BI2,BII2,BIII2,BIII3,02XI1,ZI1,YI1,YI3,ZI2,YI2,YI5,YII5,YIII5,YI3,02XI1,34XI1,ZI1,YI1,YIII3,ZI2,YI5,YII5,YIII5,YI3,YI1,	3.20306	1.97491	2.41408	3	2.53068	1.67945	0.981785	1.27147	1.3109	0.00292657	2.53364
TR1	18900	86.17	1059.1	1059.77	3	1059.77	-4.22384	3176.3	C117H207N20O77Ct4	GARGGNDSSIR	G1dEN6GlcNAc	5	01Y41Y41M(31M21M21M31G)61M(31M21M)61M21M	Mannose	N2H10F0S0	N,1;	31	B7FPP3	26	36	21	03AI3,14AIII3,BI1,BII1,BIII1,BI2,BII2,BIII2,BIII3,BIII4,BI2,BII2,BIII2,BIII4,BIII3,YI2,02XI1,BIII4,YI1,ZI2,YI2,YI3,02XI1,YIII3,YIII4,YI1,YI4,YII4,YIII5,YI2,	2.60685	Not detected	2.55437	2	2.58061	1.38231	Not detected	1.35297	1.36764	0.000115027	3.9392
TR1	18900	86.17	1059.1	1059.77	3	1059.76	3.61371	3176.28	C123H207N16O74S1Ct4	LEGCPFPNR	L1dEC4CamN8GlcNAc	5	01Y41Y41M(31M21M21M31G)61M(31M21M)61M21M	Mannose	N2H10F0S0	N,1;	173	B7G8R0	166	174	21	03AI3,14AIII3,BI1,BII1,BIII1,BI2,BII2,BIII2,BIII3,BIII4,BI2,BII2,BIII2,BIII4,BIII3,YI2,BIII4,ZI1,YI1,24XI2,YI2,YI3,02XI1,YIII3,ZI1,YI1,24XI2,YI2,	2.60685	Not detected	2.55437	2	2.58061	1.38231	Not detected	1.35297	1.36764	0.000115027	3.9392
TR3	16910	87.95	1589.15	1588.65	2	1588.65	-2.50747	3175.3	C119H208N17O78Ct4	NEENLNLSR	N1dEN6GlcNAc	5	01Y41Y41M(31M21M21M31G)61M(31M21M)61M21M	Mannose	N2H10F0S0	N,0;	757	B7G5L1	752	760	25	BI1,BII1,BIII1,BI2,BII2,BIII2,BI2,BII2,BIII2,BIII4,BIII3,02XI1,BIII4,ZI1,YI1,02XI2,ZI2,YI2,BI3,YI3,02XI1,YIII3,ZI1,YIII4,YI1,YI4,YII4,YIII5,YI5,YII5,YIII6,YI2,MH,BI5,YI3,	2.85031	Lacking peaks	2.58956	2	2.71994	1.51112	Lacking peaks	1.37271	1.44191	0.0022956	2.6391
TR3	16910	87.95	1589.15	1588.65	2	1588.65	-2.50747	3175.3	C119H208N17O78Ct4	VENNASIGER	V1dEN4GlcNAc	5	01Y41Y41M(31M21M21M31G)61M(31M21M)61M21M	Mannose	N2H10F0S0	N,1;	180	B7FZG0	177	186	25	BI1,BII1,BIII1,BI2,BII2,BIII2,BI2,BII2,BIII2,BIII4,BIII3,02XI1,BIII4,ZI1,YI1,02XI2,ZI2,YI2,BI3,YI3,02XI1,YIII3,ZI1,YIII4,YI1,YI4,YII4,YIII5,YI5,YII5,YIII6,YI2,MH,BI5,YI3,	2.85031	Lacking peaks	2.58956	2	2.71994	1.51112	Lacking peaks	1.37271	1.44191	0.0022956	2.6391
TR3	16910	87.95	1589.15	1589.15	2	1589.15	-5.02723	3176.3	C120H211N16O76S1Ct4	ALEENVCVR	A1dEN5GlcNAcC7Cam	6	01Y41Y41M(31M21M21M31G)61M(31M21M)61M21M	Mannose	N2H10F0S0	N,0;	108	B7G146	104	112	21	BI1,BII1,BIII1,BI2,BII2,BIII2,BI2,BII2,BIII2,BIII4,BIII3,02XI1,BIII4,ZI1,YI1,ZI2,YI2,BI3,YI3,02XI1,YIII3,ZI1,YIII4,YI1,YI4,YII4,YIII5,YI2,BI5,	2.54273	2.17035	2.15871	3	2.2906	1.34638	1.11793	1.11017	1.19149	0.000104304	3.9817
TR3	16910	87.95	1589.15	1589.15	2	1589.15	-0.625522	3176.29	C117H207N20O75S1Ct4	SPRMAGNGSGR	S1dEN7GlcNAc	6	01Y41Y41M(31M21M21M31G)61M(31M21M)61M21M	Mannose	N2H10F0S0	N,0;	19	B7G280	13	23	22	BI1,BII1,BIII1,BI2,BII2,BIII2,BI2,BII2,BIII2,BIII4,BIII3,02XI1,BIII4,ZI1,YI1,ZI2,YI2,BI3,YI3,02XI1,YIII3,ZI1,YIII4,YI1,YI4,YII4,YIII5,24XI2,YI2,BI5,	2.54273	Not detected	2.15871	2	2.35072	1.34638	Not detected	1.11017	1.22827	0.00911948	2.04003
TR3	16910	87.95	1589.15	1589.15	2	1589.15	-3.97448	3176.3	C123H207N16O76Ct4	IPYPQNDSR	I1dEN6GlcNAc	5	01Y41Y41M(31M21M21M31G)61M(31M21M)61M21M	Mannose	N2H10F0S0	N,0;	517	B7G5Q9	512	520	22	BI1,BII1,BIII1,BI2,BII2,BIII2,BI2,BII2,BIII2,BIII4,BIII3,02XI1,BIII4,ZI1,YI1,ZI2,YI2,BI3,YI3,02XI1,YIII3,ZI1,YIII4,YI1,YI4,YII4,YIII5,24XI2,YI2,BI5,	2.60685	Not detected	2.15871	2	2.38278	1.38231	Not detected	1.11017	1.24624	0.0117121	1.93137
TR3	16910	87.95	1589.15	1589.15	2	1589.15	-5.02723	3176.3	C120H211N16O76S1Ct4	NMSEAPVVSR	N1GlcNAc@dE	5	01Y41Y41M(31M21M21M31G)61M(31M21M)61M21M	Mannose	N2H10F0S0	N,0;	11	B7FTX4	11	20	21	BI1,BII1,BIII1,BI2,BII2,BIII2,BI2,BII2,BIII2,BIII4,BIII3,02XI1,BIII4,ZI1,YI1,ZI2,YI2,BI3,YI3,02XI1,YIII3,ZI1,YIII4,YI1,YI4,YII4,YIII5,YI2,BI5,	2.54273	Not detected	2.15871	2	2.35072	1.34638	Not detected	1.11017	1.22827	0.00911948	2.04003
TR3	16920	87.99	1587.15	1586.64	2	1586.64	-1.6816	3171.27	C123H208N17O76S1	DGVATNVCPR	D1dEN6GlcNAcC8Cam	7	01Y41Y41M(31M21M21M31G)61M(31M21M)61M21M	Mannose	N2H10F0S0	N,0;	276	B7FZR9	271	280	24	BI1,BII1,BIII1,BI2,BII2,BIII2,BI2,BII2,BIII2,BIII4,BIII3,02XI1,BIII4,ZI1,YI1,ZI2,YI2,BI3,YI3,02XI1,YIII3,ZI1,YIII4,YI1,YI4,YII4,YIII5,YI5,YII5,YIII6,ZI2,YI2,MH,BI5,	2.85031	2.79423	2.58956	3	2.7447	1.51112	1.48245	1.37271	1.45543	4.20834e-06	5.37589
TR3	16920	87.99	1587.15	1586.64	2	1586.64	-0.627172	3171.26	C126H204N17O76	FNDTPAPNGR	F1dEN2GlcNAc	5	01Y41Y41M(31M21M21M31G)61M(31M21M)61M21M	Mannose	N2H10F0S0	N,0;	304	B7FS58	303	312	24	BI1,BII1,BIII1,BI2,BII2,BIII2,BI2,BII2,BIII2,BIII4,BIII3,02XI1,BIII4,ZI1,YI1,ZI2,YI2,BI3,YI3,02XI1,YIII3,ZI1,YIII4,YI1,YI4,YII4,YIII5,YI5,YII5,YIII6,ZI2,YI2,MH,BI5,	2.85031	2.79423	2.58956	3	2.7447	1.51112	1.48245	1.37271	1.45543	4.20834e-06	5.37589
TR3	16952	88.13	1507.62	1507.62	2	1507.62	1.67012	3013.23	C113H198N17O71S1Ct4	DGVATNVCPR	D1dEN6GlcNAcC8Cam	6	01Y41Y41M(31M21M21M)61M(31M21M)61M21M	Mannose	N2H9F0S0	N,0;	276	B7FZR9	271	280	25	BI1,BII1,BIII1,BI2,BII2,BIII2,BI2,BII2,BIII2,BIII3,02XI1,ZI1,YI1,02XI2,ZI2,YI2,BI3,ZI3,YI3,02XI1,YIII3,ZI1,YI4,YII4,YIII4,YI1,ZI5,ZII5,ZIII5,YI5,YII5,YIII5,MH,ZI2,YI2,BI5,YI3,	1.52407	1.59035	1.47268	3	1.52904	0.607931	0.669346	0.558448	0.611908	4.44806e-05	4.35183
TR3	16952	88.13	1507.62	1507.62	2	1507.62	2.77916	3013.22	C116H194N17O71Ct4	FNDTPAPNGR	F1dEN2GlcNAc	5	01Y41Y41M(31M21M21M)61M(31M21M)61M21M	Mannose	N2H9F0S0	N,0;	304	B7FS58	303	312	25	BI1,BII1,BIII1,BI2,BII2,BIII2,BI2,BII2,BIII2,BIII3,02XI1,ZI1,YI1,02XI2,ZI2,YI2,BI3,ZI3,YI3,02XI1,YIII3,ZI1,YI4,YII4,YIII4,YI1,ZI5,ZII5,ZIII5,YI5,YII5,YIII5,MH,ZI2,YI2,BI5,YI3,	1.52407	1.64166	1.47268	3	1.54614	0.607931	0.715151	0.558448	0.627177	0.000171159	3.7666
TR3	16952	88.13	1507.62	1507.62	2	1507.63	-4.22724	3013.24	C113H198N17O73Ct4	VENNASIGER	V1dEN4GlcNAc	6	01Y41Y41M(31M21M21M)61M(31M21M)61M21M	Mannose	N2H9F0S0	N,1;	180	B7FZG0	177	186	25	BI1,BII1,BIII1,BI2,BII2,BIII2,BI2,BII2,BIII2,BIII3,02XI1,ZI1,YI1,02XI2,ZI2,YI2,BI3,ZI3,YI3,02XI1,YIII3,ZI1,YI4,YII4,YIII4,YI1,ZI5,ZII5,ZIII5,YI5,YII5,YIII5,MH,ZI2,YI2,BI5,YI3,	1.52407	1.64166	1.47268	3	1.54614	0.607931	0.715151	0.558448	0.627177	0.000171159	3.7666
TR3	16952	88.13	1507.62	1507.62	2	1507.63	-4.22724	3013.24	C113H198N17O73Ct4	NEENLNLSR	N1dEN6GlcNAc	5	01Y41Y41M(31M21M21M)61M(31M21M)61M21M	Mannose	N2H9F0S0	N,0;	757	B7G5L1	752	760	25	BI1,BII1,BIII1,BI2,BII2,BIII2,BI2,BII2,BIII2,BIII3,02XI1,ZI1,YI1,02XI2,ZI2,YI2,BI3,ZI3,YI3,02XI1,YIII3,ZI1,YI4,YII4,YIII4,YI1,ZI5,ZII5,ZIII5,YI5,YII5,YIII5,MH,ZI2,YI2,BI5,YI3,	1.52407	1.64166	1.47268	3	1.54614	0.607931	0.715151	0.558448	0.627177	0.000171159	3.7666
TR2	17196	89.38	974.404	974.158	4	974.16	-2.48959	3892.62	C149H251N28O88Ct4	SDDIAQSINTNHTHPR	S1dEN11GlcNAc	15	01Y41Y41M(31M21M21M31G)61M(31M21M)61M21M	Mannose	N2H10F0S0	N,2;	52	B7FQ11	42	57	28	12AIII4,BI1,BII1,BIII1,BI2,BII2,BIII2,BIII3,BIII4,03AI4,15AI2,15AII2,15AIII2,BI2,BII2,BIII2,BIII4,12AIII3,BIII3,15AIII4,BIII4,YI1,YI2,YIII4,YI4,YII4,YIII5,34XI1,ZI1,YI3,YI1,YIII3,ZI2,YIII4,YI4,YII4,YIII5,YI5,YII5,YIII6,YI3,YI1,	2.51757	1.96949	2.61328	3	2.36678	1.33203	0.97782	1.38586	1.2319	0.000651502	3.18608
TR2	17246	89.59	933.403	933.647	4	933.647	0.502114	3730.56	C143H241N28O83Ct4	QQNLTDGAARDDFAQR	Q1dEN3GlcNAc	6	01Y41Y41M(31M21M21M)61M(31M21M)61M21M	Mannose	N2H9F0S0	N,0;	69	B5Y5I7	67	82	25	03AI3,14AIII3,01AI2,01AII2,01AIII2,BI1,BII1,BIII1,BI2,BII2,BIII2,BIII3,CI1,CII1,CIII1,03AI4,BI2,BII2,BIII2,BIII3,02XI1,YI1,YI3,YI2,YI4,YII4,YIII4,YI5,YII5,YIII5,YI3,34XI1,ZI1,YI1,YIII3,ZI2,YI4,YII4,YIII4,YI5,YII5,YIII5,YI3,YI1,	Not detected	1.97491	1.88083	2	1.92787	Not detected	0.981785	0.911373	0.946579	0.00138043	2.85999
TR1	20212	91.69	1132.81	1131.81	3	1131.81	-3.87808	3392.43	C129H227N18O82Ct4	SIVSNESSDIVR	S1dEN5GlcNAc	5	01Y41Y41M(31M21M21M31G)61M(31M21M)61M21M	Mannose	N2H10F0S0	N,1;	218	B7G1M7	214	225	18	04AI3,13AIII3,03AI3,14AIII3,CIII3,BIII3,ZI1,YI1,ZI2,YI2,ZI1,YI1,YI2,YIII3,YI3,YIII3,YIII4,YI4,YII4,YIII5,ZI1,YI1,	4.39126	Not detected	4.74135	2	4.56631	2.13464	Not detected	2.2453	2.18997	0.000637768	3.19534
TR1	20367	92.37	1077.79	1077.79	3	1077.8	-2.22887	3230.38	C123H217N18O77Ct4	SIVSNESSDIVR	S1dEN5GlcNAc	8	01Y41Y41M(31M21M21M)61M(31M21M)61M21M	Mannose	N2H9F0S0	N,1;	218	B7G1M7	214	225	19	03AI3,14AIII3,CIII3,BIII3,45AI3,ZI1,YI1,ZI2,YI2,ZI1,YI1,YI3,02XI2,YI2,YIII3,YI3,YIII3,YI4,YII4,YIII4,ZI1,YI1,	4.54229	Not detected	4.75867	2	4.65048	2.18342	Not detected	2.25056	2.21699	0.000229197	3.63979
TR1	24927	111.68	1014.7	1014.95	4	1014.95	0.452944	4054.77	C160H269N30O87Ct4	ADLNTTFVPTAGHTRPNR	A1dEN4GlcNAc	5	01Y41Y41M(31M21M21M31G)61M(31M21M)61M21M	Mannose	N2H10F0S0	N,0;	260	B5Y429	257	274	31	BI1,BII1,BIII1,BI2,BII2,BIII2,BIII3,BIII4,CIII3,03AI4,12AIII4,25AIII2,BI2,BII2,BIII2,BIII4,BIII3,YI2,BIII4,02XI1,ZI1,YI1,ZI2,YI2,YIII3,YIII4,YI4,YII4,YIII5,02XI1,YI3,ZI1,YI1,YIII3,YIII4,YI2,YI4,YII4,YIII5,YI3,YIII3,	1.81033	1.60504	1.62366	3	1.67968	0.856252	0.682613	0.699246	0.746037	0.000174891	3.75723
TR3	22641	112.54	1015.45	1014.95	4	1014.95	0.392808	4054.77	C160H269N30O87Ct4	WGSALPAHRLVNTSSDTR	W1dEN12GlcNAc	5	01Y41Y41M(31M21M21M31G)61M(31M21M)61M21M	Mannose	N2H10F0S0	N,1;	342	B7G5V2	331	348	30	12AIII4,03AI3,14AIII3,01AI2,01AII2,01AIII2,BI1,BII1,BIII1,BI2,BII2,BIII2,BIII3,BIII4,03AI4,BI2,BII2,BIII2,BIII4,BIII3,YI2,BIII4,02XI1,ZI1,YI1,ZI2,YI2,YIII4,YI4,YII4,YIII5,02XI1,YI3,ZI1,YI1,YIII3,YIII4,YI2,YI4,YII4,YIII5,YI3,YIII3,	1.38894	Not detected	1.62366	2	1.5063	0.47398	Not detected	0.699246	0.586613	0.0349452	1.45661

## Sheet: Down-regulated_32
TR	Spectrum Index	RT(min)	Iso.m/z	Exp.m/z	z	Theo.m/z	IPMD(ppm)	Theo.MM(Da)	Mol.Formula	p-Seq.	p-PTMs	p-MPs	g-Linkage.	Type	Composition	Gly-bracket	GlycoSite	Accession Number	Start	End	GF score	Structure-diagnostic ions	TR1_fold-change	TR2_fold-change	TR3_fold-change	Counts	Average_fold-change	Log2(TR1_FC)	Log2(TR2_FC)	Log2(TR3_FC)	#Average_log2(FC)	p-value	#-Log10(p-value)
TR3	12927	70.52	1459.6	1459.1	2	1459.1	-0.32156	2916.19	C115H191N16O70	YNASLSNAR	Y1dEN2GlcNAc	7	01Y41Y41M(31M21M21M)61M(31M21M)61M21M	Mannose	N2H9F0S0	N,2;	281	B7G8P5	280	288	22	BI1,BII1,BIII1,BI2,BII2,BIII2,BI2,BII2,BIII2,BIII3,02XI1,ZI1,YI1,02XI2,ZI2,YI2,BI3,YI3,YIII3,ZI1,YI1,YI4,YII4,YIII4,YI5,YII5,YIII5,MH,BI5,YI3,YIII3,YI4,YII4,YIII4,	0.109456	0.113634	0.126363	3	0.116484	-3.19158	-3.13753	-2.98435	-3.10449	9.55783e-07	6.01964
TR3	13048	71.09	977.407	978.41	3	978.416	-5.83962	2932.23	C115H195N18O69	ALNSSNTER	A1dEN3GlcNAc	11	01Y(31L)41Y41M(31M21Y41F)(21X)61M21Y41F	Complex	N4H4F2S0X1	N,2;	236	B7FVE3	234	242	1	02XIV3,02XV3,	Not detected	0.497178	0.474041	2	0.485609	Not detected	-1.00817	-1.07692	-1.04254	0.00108541	2.96441
TR3	13143	71.52	935.725	934.72	3	934.718	2.27638	2801.14	C109H182N17O67	NSSFRNR	N1dEN6GlcNAc	6	01Y41Y41M(31M21M21M)61M(31M21M)61M21M	Mannose	N2H9F0S0	N,0;	419	B7FR78	414	420	25	03AI3,14AIII3,BI1,BII1,BIII1,BI2,BII2,BIII2,BIII3,BI2,BII2,BIII2,YI2,BIII3,02XI1,ZI1,YI1,02XI2,ZI2,YI3,YI2,YI4,YII4,YIII4,YI5,YII5,YIII5,YI3,02XI1,ZI1,YI1,YIII3,YI4,YII4,YIII4,YI5,YII5,YIII5,YI2,YI3,	0.127837	0.101028	0.10365	3	0.110838	-2.96762	-3.30717	-3.27021	-3.18167	7.77518e-06	5.10929
TR3	13298	72.21	1117.16	1117.16	3	1117.16	0.443108	3348.46	C135H231N20O74S1	EALNGTLLGGMPVR	E1dEN4GlcNAc	5	01Y41Y41M(31M21M21M)61M(31M21M)61M21M	Mannose	N2H9F0S0	N,0;	700	B7FUQ4	697	710	34	03AI3,14AIII3,BI1,BII1,BIII1,BI2,BII2,BIII2,BIII3,BI2,BII2,BIII2,BIII3,YI1,YI2,15XI1,02XI1,BI3,24XI1,ZI1,YI1,YI3,15XI2,ZI2,YI2,YIII3,02XI3,02XIII3,YI4,YII4,YIII4,YI5,YII5,YIII5,ZI3,YI3,13XIII3,24XIII3,ZIII3,YIII3,ZI4,ZII4,ZIII4,YI4,YII4,YIII4,YI5,YII5,YIII5,BI5,ZI1,YI1,YI2,	0.161457	0.162632	0.155794	3	0.159961	-2.63077	-2.62031	-2.68229	-2.64446	1.65128e-08	7.78218
TR3	13342	72.41	1129.83	1129.16	3	1129.15	6.69594	3384.44	C132H227N22O79	TTQATANSVTISNR	T1dEN13GlcNAc	5	01Y41Y41M(31M21M21M)61M(31M21M)61M21M	Mannose	N2H9F0S0	N,0;	99	B7FZG5	87	100	22	BI1,BII1,BIII1,BI2,BII2,BIII2,BIII3,BI2,BII2,BIII2,BIII3,YI1,YI2,ZI1,YI3,YI1,ZI2,YI2,YIII3,YI4,YII4,YIII4,YI5,YII5,YIII5,ZI3,YI3,YIII3,ZI4,ZII4,ZIII4,YI4,YII4,YIII4,YI5,YII5,YIII5,YI1,	Not detected	0.378765	0.275562	2	0.327163	Not detected	-1.40063	-1.85955	-1.63009	0.0192451	1.71568
TR3	13447	72.87	1114.49	1114.48	3	1114.48	6.11971	3340.42	C130H223N22O78	QTTNSSLEVERR	Q1dEN4GlcNAc	5	01Y41Y41M(31M21M21M)61M(31M21M)61M21M	Mannose	N2H9F0S0	N,2;	662	B7FTV5	659	670	20	BI1,BII1,BIII1,BI2,BII2,BIII2,BIII3,BI2,BII2,BIII2,BIII3,YI2,BI3,ZI1,YI1,YI3,YI2,YIII3,YI4,YII4,YIII4,YI5,YII5,YIII5,ZI3,YI3,YIII3,YI4,YII4,YIII4,YI5,YII5,YIII5,YI1,	0.180944	Lacking peaks	0.193707	2	0.187325	-2.46638	Lacking peaks	-2.36805	-2.41722	0.000413442	3.38359
TR3	13502	73.12	903.708	904.71	3	904.707	2.83289	2711.1	C106H176N17O64	SGEFRSNR	S1dEN7GlcNAc	5	01Y41Y41M(31M21M21M)61M(31M)61M21M	Mannose	N2H8F0S0	N,0;	3463	B5Y5A7	3457	3464	22	01AI2,01AIII2,BI1,BII1,BIII1,BI2,BIII2,BIII3,CIII3,BI2,BIII2,BI3,03AI4,YI2,BIII3,ZI1,YI1,02XI2,BI3,YI2,YI3,02XI1,YIII3,YI4,YIII4,YI1,15XI2,YI2,	0.137065	Not detected	0.116555	2	0.12681	-2.86707	Not detected	-3.10092	-2.984	0.00153181	2.81479
TR1	16022	74.15	1047.77	1047.77	3	1047.77	3.58579	3140.29	C122H207N18O76	NDTTNSVELAR	N1GlcNAc@dE	5	01Y41Y41M(31M21M21M)61M(31M21M)61M21M	Mannose	N2H9F0S0	N,0;	371	B7GB17	371	381	23	03AI3,14AIII3,BI1,BII1,BIII1,BI2,BII2,BIII2,BIII3,BI2,BII2,BIII2,BIII3,YI1,YI2,02XI1,ZI1,YI1,YI3,02XI2,BI3,ZI2,YI2,YI3,YIII3,YI4,YII4,YIII4,ZI1,YI1,BI5,YI2,	0.26165	0.207203	Lacking peaks	2	0.234427	-1.93429	-2.27088	Lacking peaks	-2.10259	0.00634597	2.1975
TR1	16085	74.41	1048.78	1048.11	3	1048.11	0.619159	3141.3	C122H210N19O73S1	VNCTSSIAAAAR	V1dEN2GlcNAcC3Cam	7	01Y41Y41M(31M21M21M)61M(31M21M)61M21M	Mannose	N2H9F0S0	N,1;	2207	B7G2Q7	2206	2217	27	03AI3,14AIII3,BI1,BII1,BIII1,BI2,BII2,BIII2,BIII3,BI2,BII2,BIII2,BIII3,ZI1,YI1,YI2,02XI1,ZI1,YI1,YI3,02XI2,BI3,24XI2,ZI2,YI2,45AI4,YI4,YII4,YIII4,YI3,YIII3,02XI1,YI4,YII4,YIII4,ZI1,YI1,BI5,	0.169921	0.258584	0.256483	3	0.228329	-2.55706	-1.9513	-1.96306	-2.15714	0.000418973	3.37781
TR1	16085	74.41	1048.78	1048.11	3	1048.11	-1.87867	3141.31	C124H206N21O72	SRQNLSWSSR	S1dEN4GlcNAc	7	01Y41Y41M(31M21M21M)61M(31M21M)61M21M	Mannose	N2H9F0S0	N,1;	16	B7GD12	13	22	26	03AI3,14AIII3,BI1,BII1,BIII1,BI2,BII2,BIII2,BIII3,BI2,BII2,BIII2,BIII3,YI1,YI2,02XI1,ZI1,YI1,YI3,02XI2,BI3,ZI2,YI2,45AI4,YIII3,YI4,YII4,YIII4,YI3,YIII3,02XI1,YI4,YII4,YIII4,ZI1,YI1,BI5,	0.169921	0.258584	0.282239	3	0.236915	-2.55706	-1.9513	-1.82501	-2.11112	0.000730366	3.13646
TR1	16085	74.41	1048.78	1047.77	3	1047.78	-1.98488	3140.31	C123H211N18O73S1	NETTMQAVGIR	N1GlcNAc@dE	5	01Y41Y41M(31M21M21M)61M(31M21M)61M21M	Mannose	N2H9F0S0	N,0;	416	B7GAX6	416	426	26	03AI3,14AIII3,BI1,BII1,BIII1,BI2,BII2,BIII2,BIII3,BI2,BII2,BIII2,BIII3,YI1,YI2,01XI1,02XI1,ZI1,YI1,YI3,02XI2,BI3,ZI2,YI2,45AI4,YIII3,YI3,YIII3,02XI1,YI4,YII4,YIII4,YI1,BI5,YI2,	0.195236	0.275162	0.222531	3	0.230976	-2.35671	-1.86165	-2.16792	-2.12876	0.000122714	3.91111
TR1	16085	74.41	1048.78	1047.77	3	1047.77	0.37154	3140.3	C121H207N20O75	NGSTAEVTRER	N1GlcNAc@dE	6	01Y41Y41M(31M21M21M)61M(31M21M)61M21M	Mannose	N2H9F0S0	N,0;	33	B7FVC6	33	43	26	03AI3,14AIII3,BI1,BII1,BIII1,BI2,BII2,BIII2,BIII3,BI2,BII2,BIII2,BIII3,YI1,YI2,01XI1,02XI1,ZI1,YI1,YI3,02XI2,BI3,ZI2,YI2,45AI4,YIII3,YI3,YIII3,02XI1,YI4,YII4,YIII4,YI1,BI5,YI2,	0.195236	0.207203	0.222531	3	0.208323	-2.35671	-2.27088	-2.16792	-2.26517	2.01346e-06	5.69606
TR1	16085	74.41	1048.78	1048.11	3	1048.1	3.77534	3141.29	C124H206N21O70S1	TNQSLWRCR	T1dEN2GlcNAcC8Cam	8	01Y41Y41M(31M21M21M)61M(31M21M)61M21M	Mannose	N2H9F0S0	N,1;	313	B7GC25	312	320	26	03AI3,14AIII3,BI1,BII1,BIII1,BI2,BII2,BIII2,BIII3,BI2,BII2,BIII2,BIII3,ZI1,YI1,YI2,02XI1,ZI1,YI1,YI3,02XI2,BI3,24XI2,ZI2,YI2,45AI4,YI3,YIII3,02XI1,YI4,YII4,YIII4,ZI1,YI1,BI5,	0.169921	0.280921	0.223331	3	0.224725	-2.55706	-1.83176	-2.16274	-2.18386	0.000479677	3.31905
TR1	16085	74.41	1048.78	1048.11	3	1048.1	4.18179	3141.29	C123H210N17O74S1	MVIEGNATETR	M1dEN6GlcNAc	6	01Y41Y41M(31M21M21M)61M(31M21M)61M21M	Mannose	N2H9F0S0	N,1;	6	B7FUX4	1	11	26	03AI3,14AIII3,BI1,BII1,BIII1,BI2,BII2,BIII2,BIII3,BI2,BII2,BIII2,BIII3,ZI1,YI1,YI2,02XI1,ZI1,YI1,YI3,02XI2,BI3,24XI2,ZI2,YI2,45AI4,YI3,YIII3,02XI1,YI4,YII4,YIII4,ZI1,YI1,BI5,	0.169921	0.258584	Not detected	2	0.214253	-2.55706	-1.9513	Not detected	-2.25418	0.0175794	1.75499
TR2	13896	75.1	987.077	986.406	3	986.407	-1.12124	2956.2	C114H195N16O73	TSALDTSANR	T1dEN9GlcNAc	5	01Y41Y41M(31M21M21M)61M(31M21M)61M21M	Mannose	N2H9F0S0	N,2;	212	B7GEJ7	204	213	16	BI1,BII1,BIII1,BI2,BII2,BIII2,BIII3,BI2,BII2,BIII2,BIII3,YI2,02XI1,ZI1,YI1,ZI2,YI2,YI3,YIII3,YI1,YI4,YII4,YIII4,YI2,	Not detected	0.203587	0.297063	2	0.250325	Not detected	-2.29628	-1.75116	-2.02372	0.0176607	1.75299
TR3	14168	76.06	1049.78	1050.45	3	1050.45	-1.56141	3148.33	C123H211N22O70S1	SRNLTHVMNR	S1dEN3GlcNAc	5	01Y41Y41M(31M21M21M)61M(31M21M)61M21M	Mannose	N2H9F0S0	N,1;	248	B5Y5C7	246	255	23	03AI3,14AIII3,BI1,BII1,BIII1,BI2,BII2,BIII2,BIII3,BI2,BII2,BIII2,BIII3,YI1,YI2,02XI1,ZI1,YI1,YI3,02XI2,ZI2,YI2,YI3,YIII3,02XI1,YI4,YII4,YIII4,ZI1,YI1,BI5,YI2,	Not detected	0.206998	0.230353	2	0.218676	Not detected	-2.27231	-2.11808	-2.1952	0.00123172	2.90949
TR2	14195	76.44	958.054	958.727	3	958.725	1.74562	2873.16	C112H186N17O69	SGEFRSNR	S1dEN7GlcNAc	7	01Y41Y41M(31M21M21M)61M(31M21M)61M21M	Mannose	N2H9F0S0	N,1;	3463	B5Y5A7	3457	3464	23	03AI3,14AIII3,BI1,BII1,BIII1,BI2,BII2,BIII2,BIII3,BI2,BII2,BIII2,YI2,BIII3,02XI1,ZI1,YI1,02XI2,YI3,YI2,YIII3,YI4,YII4,YIII4,YI3,02XI1,YIII3,YI1,YI4,YII4,YIII4,YI2,BI5,YI3,	0.11754	0.10054	0.121493	3	0.113191	-3.08878	-3.31417	-3.04106	-3.148	3.05884e-06	5.51444
TR3	14954	79.41	1451.11	1450.61	2	1450.6	2.00233	2899.2	C116H192N15O69	FNLSSASPR	F1dEN2GlcNAc	5	01Y41Y41M(31M21M21M)61M(31M21M)61M21M	Mannose	N2H9F0S0	N,1;	18	B7FQQ0	17	25	22	BI1,BII1,BIII1,BI2,BII2,BIII2,BI2,BII2,BIII2,BI3,BIII3,02XI1,ZI1,YI1,02XI2,YI2,BI3,04AI4,YI3,02XI1,YIII3,ZI1,YI1,YI4,YII4,YIII4,YI5,YII5,YIII5,YI2,MH,BI5,	0.332704	0.343725	0.286866	3	0.321098	-1.58769	-1.54067	-1.80155	-1.6433	3.36374e-05	4.47318
TR3	15045	79.81	1450.11	1450.11	2	1450.1	3.52738	2898.2	C112H193N16O71	ISLNSSNSR	I1dEN4GlcNAc	5	01Y41Y41M(31M21M21M)61M(31M21M)61M21M	Mannose	N2H9F0S0	N,0;	133	B7FRC4	130	138	19	BI1,BII1,BIII1,BI2,BII2,BIII2,BI2,BII2,BIII2,BIII3,02XI1,YI1,ZI2,YI2,BI3,YI3,02XI1,YIII3,ZI1,YI1,YI4,YII4,YIII4,YI5,YII5,YIII5,YI2,MH,BI5,	Not detected	0.247245	0.326688	2	0.286966	Not detected	-2.01599	-1.61401	-1.815	0.0120415	1.91932
TR3	15303	80.98	1086.79	1086.12	3	1086.13	-4.32518	3255.37	C131H216N19O75	EPNLSGLTGYQR	E1dEN3GlcNAc	6	01Y41Y41M(31M21M21M)61M(31M21M)61M21M	Mannose	N2H9F0S0	N,0;	419	B7FVJ2	417	428	23	BI1,BII1,BIII1,BI2,BII2,BIII2,BIII3,BI2,BII2,BIII2,BIII3,YI1,YI2,02XI1,ZI1,YI1,YI3,03XI2,ZI2,YI2,YIII3,YI4,YII4,YIII4,YI5,YII5,YIII5,MH,YI3,YIII3,YI4,YII4,YIII4,ZI1,YI1,	0.254897	Lacking peaks	0.124921	2	0.189909	-1.97201	Lacking peaks	-3.00091	-2.48646	0.0402412	1.39533
TR2	15742	83.31	1532.64	1531.64	2	1531.63	3.05872	3061.25	C122H202N15O74	FNLSSASPR	F1dEN2GlcNAc	6	01Y41Y41M(31M21M21M31G)61M(31M21M)61M21M	Mannose	N2H10F0S0	N,1;	18	B7FQQ0	17	25	24	BI1,BII1,BIII1,BI2,BII2,BIII2,BI2,BII2,BIII2,BIII4,BIII3,02XI1,ZI1,YI1,BIII4,02XI2,ZI2,YI2,BI3,02XI1,YI3,YIII3,ZI1,YI1,YIII4,YI4,YII4,YIII5,YI2,YI5,YII5,YIII6,MH,BI5,	0.290326	0.206355	0.256909	3	0.251197	-1.78426	-2.2768	-1.96067	-2.00724	0.000153955	3.8126
TR3	15944	83.78	1399.1	1399.1	2	1399.1	-0.908787	2796.19	C110H191N14O68	ANRTTEK	A1dEN2GlcNAcK7dE	6	01Y41Y41M(31M21M21M)61M(31M21M)61M21M	Mannose	N2H9F0S0	N,1;	139	B7GEQ9	138	144	23	BI1,BII1,BIII1,BI2,BII2,BIII2,BI2,BII2,BIII2,BIII3,02XI1,ZI1,YI1,02XI2,ZI2,YI2,BI3,YI3,02XI1,ZI1,YI1,YIII3,YI4,YII4,YIII4,YI5,YII5,YIII5,YI2,MH,BI5,YI3,YIII3,	0.150198	0.141484	0.169435	3	0.153706	-2.73506	-2.82129	-2.56119	-2.70585	3.81112e-06	5.41895
TR3	16451	85.97	1013.45	1013.7	4	1013.7	0.800228	4049.77	C169H270N29O84	ITNFAQVFDAFDRNTTIR	I1dEN14GlcNAc	5	01Y41Y41M(31M21M21M)61M(31M21M)61M21M	Mannose	N2H9F0S0	N,1;	775	B7S3U2	762	779	23	BI1,BII1,BIII1,BI2,BII2,BIII2,BIII3,03AI4,BI2,BII2,BIII2,BIII3,YI1,02XI1,ZI1,YI1,YI3,ZI2,YI2,YI4,YII4,YIII4,YI5,YII5,YIII5,MH,YI3,ZI1,YIII3,YI1,YI4,YII4,YIII4,ZI2,YI3,	Not detected	0.408104	0.529373	2	0.468738	Not detected	-1.29299	-0.917644	-1.10532	0.0276396	1.55847
TR2	16481	86.38	1318.07	1318.07	2	1318.07	-1.38841	2634.14	C104H181N14O63	ANRTTEK	A1dEN2GlcNAcK7dE	6	01Y41Y41M(31M21M21M)61M(31M)61M21M	Mannose	N2H8F0S0	N,1;	139	B7GEQ9	138	144	24	BI1,BII1,BIII1,BI2,BIII2,BI2,BIII2,BI3,BIII3,02XI1,ZI1,YI1,02XI2,BI3,ZI2,YI2,YI3,02XI1,YIII3,ZI1,YI1,YI4,YIII4,YI5,YII4,YIII5,MH,YI2,BI5,YI3,YIII3,	0.310264	Lacking peaks	0.211327	2	0.260795	-1.68843	Lacking peaks	-2.24245	-1.96544	0.0192909	1.71465
TR3	16847	87.67	933.399	933.897	4	933.896	0.815719	3730.56	C161H241N22O78	TFALGFAPDFYYGANR	T1dEN15GlcNAc	5	01Y41Y41M(31M21M21M)61M(31M21M)61M21M	Mannose	N2H9F0S0	N,1;	255	B7FPP5	241	256	22	BI1,BII1,BIII1,BI2,BII2,BIII2,BIII3,03AI4,BI2,BII2,BIII2,BIII3,ZI1,YI1,YI2,YI4,YII4,YIII4,YI5,YII5,YIII5,YI3,02XI1,34XI1,ZI1,YI1,YIII3,ZI2,YI4,YII4,YIII4,YI5,YII5,YIII5,YI3,YI1,	Lacking peaks	0.0792976	0.099068	2	0.0891828	Lacking peaks	-3.65658	-3.33544	-3.49601	0.00210288	2.67718
TR3	16952	88.13	1507.62	1507.62	2	1507.61	5.82107	3013.21	C113H194N21O73	RSSGGSQGSNR	R1dEN10GlcNAc	6	01Y41Y41M(31M21M21M)61M(31M21M)61M21M	Mannose	N2H9F0S0	N,0;	40	B5Y4F5	31	41	20	BI1,BII1,BIII1,BI2,BII2,BIII2,BI2,BII2,BIII2,BIII3,YI1,02XI2,ZI2,YI2,BI3,ZI3,YI3,YIII3,YI4,YII4,YIII4,YI1,YI5,YII5,YIII5,MH,ZI2,YI2,BI5,YI3,	0.113845	0.171917	0.126425	3	0.137396	-3.13486	-2.54022	-2.98365	-2.88624	8.54548e-05	4.06826
TR2	17668	91.38	1009.42	1010.75	3	1010.76	-7.18444	3029.27	C120H202N19O68S1	DGVATNVCPR	D1dEN6GlcNAcC8Cam	8	01Y41Y41M(31M21Y(41F)31L)(21X)61M21Y41F	Complex	N4H4F2S0X1	N,1;	276	B7FZR9	271	280	0		0.371932	0.480021	0.412845	3	0.421599	-1.42689	-1.05883	-1.27633	-1.25402	0.000301326	3.52096
TR2	17668	91.38	1009.42	1010.75	3	1010.76	-7.18444	3029.27	C120H202N19O68S1	DGVATNVCPR	D1dEN6GlcNAcC8Cam	8	01Y41Y41M(31M21Y41F)(21X)61M21Y(41F)31L	Complex	N4H4F2S0X1	N,1;	276	B7FZR9	271	280	0		0.371932	0.480021	0.412845	3	0.421599	-1.42689	-1.05883	-1.27633	-1.25402	0.000301326	3.52096
TR2	17668	91.38	1009.42	1010.75	3	1010.76	-6.08131	3029.26	C123H198N19O68	FNDTPAPNGR	F1dEN2GlcNAc	6	01Y41Y41M(31M21Y(41F)31L)(21X)61M21Y41F	Complex	N4H4F2S0X1	N,0;	304	B7FS58	303	312	0		Not detected	0.480021	0.452982	2	0.466501	Not detected	-1.05883	-1.14247	-1.10065	0.00144066	2.84144
TR2	17668	91.38	1009.42	1010.75	3	1010.76	-6.08131	3029.26	C123H198N19O68	FNDTPAPNGR	F1dEN2GlcNAc	6	01Y41Y41M(31M21Y41F)(21X)61M21Y(41F)31L	Complex	N4H4F2S0X1	N,0;	304	B7FS58	303	312	0		Not detected	0.480021	0.452982	2	0.466501	Not detected	-1.05883	-1.14247	-1.10065	0.00144066	2.84144
TR2	17709	91.55	1507.62	1507.62	2	1507.61	6.67252	3013.21	C116H198N17O72S1	ASMNEINASR	A1dEN7GlcNAc	5	01Y41Y41M(31M21M21M)61M(31M21M)61M21M	Mannose	N2H9F0S0	N,1;	172	B7FWC4	166	175	16	01AI2,01AII2,01AIII2,02XI1,ZI1,YI1,ZI2,YI2,YI3,02XI1,YIII3,ZI1,YI4,YII4,YIII4,YI1,YI5,YII5,YIII5,MH,YI2,YI3,	0.0993979	0.171917	Lacking peaks	2	0.135657	-3.33064	-2.54022	Lacking peaks	-2.93543	0.0176482	1.7533
TR2	26915	129.19	1240.57	1240.91	3	1240.91	-2.67943	3718.71	C155H249N36O69	DERINNFGLLAHSAANTTQFAR	D1dEN16GlcNAc	5	01Y41Y41M(31M)61M(31M)61M	Mannose	N2H5F0S0	N,2;	696	B7G2H3	681	702	13	BI1,BII1,BIII1,BI2,BI2,YI2,BI4,YI3,YI4,YII4,YIII3,02XI1,ZI1,YI1,YI2,YI3,YI4,YII4,YIII3,	0.379401	0.375676	Not detected	2	0.377538	-1.39821	-1.41244	Not detected	-1.40532	2.56455e-05	4.59099
